# Supplementary material for: Production and Characterization of Poly-γ-Glutamic Acid by Bacillus velezensis SDU
Source: Microorganisms. 2025 Apr 16;13(4):917. doi: 10.3390/microorganisms13040917 (PMC12029172; doi:10.3390/microorganisms13040917)
Supplement: Supplementary file 1 [file microorganisms-13-00917-s001.zip]

Archive with 1 entries (1 files):
- microorganisms-3561008-supplementary.pdf
